# Supplementary material for: Exposure to Environmentally Relevant Levels of PFAS Causes Metabolic Changes in the Freshwater Amphipod Austrochiltonia subtenuis
Source: Metabolites. 2022 Nov 18;12(11):1135. doi: 10.3390/metabo12111135 (PMC9698423; doi:10.3390/metabo12111135)
Supplement: Supplementary file 1 [file metabolites-12-01135-s001.zip]

Archive with 1 entries (1 files):
- metabolites-2022916-supplementary.pdf
